# Supplementary material for: Mitochondrial Genomes, Phylogenetic Associations, and SNP Recovery for the Key Invasive Ponto-Caspian Amphipods in Europe
Source: Int J Mol Sci. 2021 Sep 24;22(19):10300. doi: 10.3390/ijms221910300 (PMC8509019; doi:10.3390/ijms221910300)
Supplement: Supplementary file 1 [file ijms-22-10300-s001.zip]

Archive with 4 entries (4 files):
- Fig_S1.pdf
- Fig_S2.pdf
- Fig_S3.pdf
- Supporting tablesS1-S3.xlsx
